# Supplementary material for: Intake of Erythrocytes Required for Reproductive Development of Female Schistosoma japonicum
Source: PLoS One. 2015 May 15;10(5):e0126822. doi: 10.1371/journal.pone.0126822 (PMC4433235; doi:10.1371/journal.pone.0126822)
Supplement: S1 Table — (XLSX) [file pone.0126822.s003.xlsx]

## Sheet: Eggshell protein 1 A
S1.Table Raw data from the RT-PCR
A. Females worms cultured in vitro pairing with males
Group	Eggshell protien 1	Average	PSMD	Average	δCt	δδCt	Fold change
Day1-1 with RBCs	34.39	34.09	21.84	21.8533	12.2367	5.32333
	35.2		22				0.0249757
	32.68		21.72
Day1-2 with RBCs	30.94	29.89	21.96	21.9633	7.92667
	29.38		21.99			1.01333	0.4954
	29.35		21.94
Day1-3 with RBCs	No Ct		22.21	22.4767
	No Ct		22.44
	No Ct		22.78
Day1-1 without RBCs	33.42	31.9767	21.75	21.8633	10.1133
	32.14		21.88			3.2	0.108819
	30.37		21.96
Day1-2 without RBCs	32.29	32.5833	22.48	22.4333	10.15
	32.64		22.33			3.23667	0.106088
	32.82		22.49
Day1-3 without RBCs	27.88	28.59	21.47	21.6767	6.91333
	29.38		21.71			0	1
	28.51		21.85
Day5-1 with RBCs	22.24	21.8167	22.15	22.19	-0.373333
	21.48		22.14			-7.28667	156.137
	21.73		22.28
Day5-2 with RBCs	22.92	22.78	22.15	22.1133	0.666667
	22.85		22.14			-6.24667	75.9336
	22.57		22.05
Day5-3 with RBCs	21.76	21.7933	20.99	21.2267	0.566667
	21.78		21.53			-6.34667	81.3836
	21.84		21.16
Day5-1 without RBCs	25.59	25.6733	22	22.04	3.63333
	25.56		21.98			-3.28	9.71356
	25.87		22.14
Day5-2 without RBCs	29.57	29.9367	21.9	21.9367	8
	29.67		21.99			1.08667	0.470848
	30.57		21.92
Day5-3 without RBCs	30.64	30.6133	21.63	21.8	8.81333
	30.79		21.93			1.9	0.267943
	30.41		21.84
Day10-1 with RBCs	20.78	20.7367	20.45	20.6033	0.133333
	20.71		20.48			-6.78	109.896
	20.72		20.88
Day10-2 with RBCs	24.12	24.1167	20.71	20.7033	3.41333
	24.15		20.65			-3.5	11.3137
	24.08		20.75
Day10-3 with RBCs	26.82	26.8533	20.77	20.9067	5.94667
	26.66		20.93			-0.966667	1.95432
	27.08		21.02
Day10-1 without RBCs	23.89	23.9	20.71	20.8333	3.06667
	23.84		21			-3.84667	14.3867
	23.97		20.79
Day10-2 without RBCs	24.44	24.68	20.75	20.78	3.9
	24.57		20.67			-3.01333	8.07428
	25.03		20.92
Day10-3 without RBCs	22.03	22.2	21.54	21.71	0.49
	22.09		21.7			-6.42333	85.8254
	22.48		21.89
Day15-1 with RBCs	20.98	20.94	21.41	21.4767	-0.536667
	20.61		21.46			-7.45	174.853
	21.23		21.56
Day15-2 with RBCs	22.31	22.59	20.16	20.29	2.3
	23		20.33			-4.61333	24.4766
	22.46		20.38
Day15-3 with RBCs	27.56	27.4133	21.41	21.48	5.93333
	27.65		21.43			-0.98	1.97247
	27.03		21.6
Day15-1 without RBCs	24.08	24.0667	21.51	21.7067	2.36
	23.98		21.66			-4.55333	23.4796
	24.14		21.95
Day15-2 without RBCs	22.89	23.04	21.21	21.3167	1.72333
	23.31		21.31			-5.19	36.5044
	22.92		21.43
Day15-3 without RBCs	27.23	27.13	20.85	21.0233	6.10667
	27.24		21.07			-0.806667	1.74917
	26.92		21.15

## Sheet: Chorion A
S1.Table Raw data from the RT-PCR
A. Females worms cultured in vitro pairing with males
Group	Chorion	Average	PSMD	Average	δCt	δδCt	Fold change
Day1-1 with RBCs	22.05	22.32	21.84	21.8533	0.466667
	22.64		22			0.193333	0.874583
	22.27		21.72
Day1-2 with RBCs	23.37	23.2767	21.96	21.9633	1.31333
	23.44		21.99			1.04	0.486327
	23.02		21.94
Day1-3 with RBCs	23.17	23.1867	21.65	21.6167	1.57
	23.24		21.44			1.29667	0.407066
	23.15		21.76
Day1-1 without RBCs	22.51	22.51	21.75	21.8633	0.646667
	22.42		21.88			0.373333	0.771997
	22.6		21.96
Day1-2 without RBCs	24.28	24.0067	22.48	22.4333	1.57333
	23.91		22.33			1.3	0.406126
	23.83		22.49
Day1-3 without RBCs	22.07	21.95	21.47	21.6767	0.273333
	21.89		21.71			0	1
	21.89		21.85
Day5-1 with RBCs	17.66	17.93	22.15	22.19	-4.26
	17.93		22.14			-4.53333	23.1563
	18.2		22.28
Day5-2 with RBCs	18.27	18.1467	22.15	22.1133	-3.96667
	18.12		22.14			-4.24	18.8959
	18.05		22.05
Day5-3 with RBCs	15.68	16.02	20.99	21.2267	-5.20667
	16.26		21.53			-5.48	44.6318
	16.12		21.16
Day5-1 without RBCs	20.68	20.74	22	22.04	-1.3
	20.52		21.98			-1.57333	2.97592
	21.02		22.14
Day5-2 without RBCs	21.05	21.0433	21.9	21.9367	-0.893333
	20.92		21.99			-1.16667	2.24492
	21.16		21.92
Day5-3 without RBCs	21.85	21.6233	21.63	21.8	-0.176667
	21.93		21.93			-0.45	1.36604
	21.09		21.84
Day10-1 with RBCs	17.12	16.92	20.45	20.6033	-3.68333
	16.9		20.48			-3.95667	15.5266
	16.74		20.88
Day10-2 with RBCs	17.97	18.0933	20.71	20.7033	-2.61
	18.26		20.65			-2.88333	7.37853
	18.05		20.75
Day10-3 with RBCs	18.91	18.79	20.77	20.9067	-2.11667
	18.77		20.93			-2.39	5.24157
	18.69		21.02
Day10-1 without RBCs	17.46	17.3367	20.71	20.8333	-3.49667
	17.25		21			-3.77	13.6422
	17.3		20.79
Day10-2 without RBCs	18.82	18.71	20.75	20.78	-2.07
	18.66		20.67			-2.34333	5.07474
	18.65		20.92
Day10-3 without RBCs	20.14	20.15	21.54	21.71	-1.56
	20.02		21.7			-1.83333	3.56359
	20.29		21.89
Day15-1 with RBCs	18.03	17.6767	21.41	21.4767	-3.8
	17.45		21.46			-4.07333	16.8343
	17.55		21.56
Day15-2 with RBCs	19.443	19.4577	20.16	20.29	-0.832333
	19.56		20.33			-1.10567	2.15198
	19.37		20.38
Day15-3 with RBCs	19.39	19.7633	21.41	21.48	-1.71667
	19.44		21.43			-1.99	3.97237
	20.46		21.6
Day15-1 without RBCs	18.8	18.8967	21.51	21.7067	-2.81
	18.86		21.66			-3.08333	8.4757
	19.03		21.95
Day15-2 without RBCs	20.7	20.74	21.21	21.3167	-0.576667
	20.72		21.31			-0.85	1.8025
	20.8		21.43
Day15-3 without RBCs	19.8	19.84	20.85	21.0233	-1.18333
	19.88		21.07			-1.45667	2.74473
	19.84		21.15

## Sheet: Tyrosinase 2 A
S1.Table Raw data from the RT-PCR
A. Females worms cultured in vitro pairing with males
Group	Tyrosinase2	Average	PSMD	Average	δCt	δδCt	Fold change
Day1-1 with RBCs		32.325	21.84	21.8533	10.4717
	32.48		22			1.30833	0.403787
	32.17		21.72
Day1-2 with RBCs		32.815	21.96	21.9633	10.8517
	33.4		21.99			1.68833	0.310285
	32.23		21.94
Day1-3 with RBCs	30.12	30.9167	21.45	21.3633	9.55333
	31.4		21.32			0.39	0.76313
	31.23		21.32
Day1-1 without RBCs	30.73	31.27	21.75	21.8633	9.40667
	31.54		21.88			0.243333	0.844791
	31.54		21.96
Day1-2 without RBCs	31.95	31.8667	22.48	22.4333	9.43333
	31.49		22.33			0.27	0.82932
	32.16		22.49
Day1-3 without RBCs	31.29	30.84	21.47	21.6767	9.16333
	30.62		21.71			0	1
	30.61		21.85
Day5-1 with RBCs	28.31	28.4	22.15	22.19	6.21
	28.39		22.14			-2.95333	7.74537
	28.5		22.28
Day5-2 with RBCs	28.63	28.72	22.15	22.1133	6.60667
	28.52		22.14			-2.55667	5.88347
	29.01		22.05
Day5-3 with RBCs	28.25	28.2833	20.99	21.2267	7.05667
	28.25		21.53			-2.10667	4.30695
	28.35		21.16
Day5-1 without RBCs	30.35	30.4533	22	22.04	8.41333
	30.3		21.98			-0.75	1.68179
	30.71		22.14
Day5-2 without RBCs	31.67	31.6633	21.9	21.9367	9.72667
	31.71		21.99			0.563333	0.676737
	31.61		21.92
Day5-3 without RBCs	31.79	31.7767	21.63	21.8	9.97667
	32.15		21.93			0.813333	0.569066
	31.39		21.84
Day10-1 with RBCs	30.12	30.1067	20.45	20.6033	9.50333
	30.52		20.48			0.34	0.790041
	29.68		20.88
Day10-2 with RBCs	29.8	30.0033	20.71	20.7033	9.3
	29.75		20.65			0.136667	0.909618
	30.46		20.75
Day10-3 with RBCs	31.09	31.2233	20.77	20.9067	10.3167
	31.68		20.93			1.15333	0.449585
	30.9		21.02
Day10-1 without RBCs	29.42	29.4967	20.71	20.8333	8.66333
	29.25		21			-0.5	1.41421
	29.82		20.79
Day10-2 without RBCs	29.82	29.67	20.75	20.78	8.89
	29.42		20.67			-0.273333	1.2086
	29.77		20.92
Day10-3 without RBCs	29.25	29.4433	21.54	21.71	7.73333
	29.57		21.7			-1.43	2.69447
	29.51		21.89
Day15-1 with RBCs	29.54	28.92	21.41	21.4767	7.44333
	28.45		21.46			-1.72	3.29436
	28.77		21.56
Day15-2 with RBCs	32.45	32.4233	20.16	20.29	12.1333
	33.24		20.33			2.97	0.127627
	31.58		20.38
Day15-3 with RBCs	30.99	30.8567	21.41	21.48	9.37667
	30.52		21.43			0.213333	0.862542
	31.06		21.6
Day15-1 without RBCs	31.25	30.8833	21.51	21.7067	9.17667
	30.59		21.66			0.0133333	0.990801
	30.81		21.95
Day15-2 without RBCs	30.08	30.4133	21.21	21.3167	9.09667
	30.41		21.31			-0.0666667	1.04729
	30.75		21.43
Day15-3 without RBCs	31.8	31.7033	20.85	21.0233	10.68
	31.65		21.07			1.51667	0.349492
	31.66		21.15

## Sheet: Ferritin 1 A
S1.Table Raw data from the RT-PCR
A. Females worms cultured in vitro pairing with males
Group	Ferritin 1	Average	PSMD	Average	δCt	δδCt	Fold change
Day1-1 with RBCs	22.11	22.5733	21.84	21.8533	0.72
	22.34		22			0.75	0.594604
	23.27		21.72
Day1-2 with RBCs	22.77	22.7967	21.96	21.9633	0.833333
	22.89		21.99			0.863333	0.549681
	22.73		21.94
Day1-3 with RBCs	22.12	21.65	21.44	21.3667	0.283333
	21.2		21.54			0.313333	0.80478
	21.63		21.12
Day1-1 without RBCs	22.13	22.0233	21.75	21.8633	0.16
	22.02		21.88			0.19	0.876606
	21.92		21.96
Day1-2 without RBCs	22.78	22.4033	22.48	22.4333	-0.03
	22.2		22.33			0	1
	22.23		22.49
Day1-3 without RBCs	22.07	21.95	21.47	21.6767	0.273333
	21.89		21.71			0.303333	0.810378
	21.89		21.85
Day5-1 with RBCs	21.36	21.43	22.15	22.19	-0.76
	21.33		22.14			-0.73	1.65864
	21.6		22.28
Day5-2 with RBCs	20.87	21.06	22.15	22.1133	-1.05333
	21.26		22.14			-1.02333	2.03261
	21.05		22.05
Day5-3 with RBCs	20.41	20.4833	20.99	21.2267	-0.743333
	20.43		21.53			-0.713333	1.63959
	20.61		21.16
Day5-1 without RBCs	22.26	22.4367	22	22.04	0.396667
	22.57		21.98			0.426667	0.743979
	22.48		22.14
Day5-2 without RBCs	22.15	22.08	21.9	21.9367	0.143333
	21.92		21.99			0.173333	0.886791
	22.17		21.92
Day5-3 without RBCs	21.7	21.6467	21.63	21.8	-0.153333
	21.6		21.93			-0.123333	1.08925
	21.64		21.84
Day10-1 with RBCs	22.04	22.1033	20.45	20.6033	1.5
	22.11		20.48			1.53	0.346277
	22.16		20.88
Day10-2 with RBCs	20.67	20.7233	20.71	20.7033	0.02
	20.95		20.65			0.05	0.965936
	20.55		20.75
Day10-3 with RBCs	23.57	23.6367	20.77	20.9067	2.73
	23.8		20.93			2.76	0.147624
	23.54		21.02
Day10-1 without RBCs	19.99	19.8433	20.71	20.8333	-0.99
	19.74		21			-0.96	1.94531
	19.8		20.79
Day10-2 without RBCs	19.82	19.7067	20.75	20.78	-1.07333
	19.65		20.67			-1.04333	2.06098
	19.65		20.92
Day10-3 without RBCs	21.79	21.75	21.54	21.71	0.04
	21.67		21.7			0.07	0.952638
	21.79		21.89
Day15-1 with RBCs	22.25	21.73	21.41	21.4767	0.253333
	21.41		21.46			0.283333	0.82169
	21.53		21.56
Day15-2 with RBCs	25.24	25.3467	20.16	20.29	5.05667
	25.38		20.33			5.08667	0.029428
	25.42		20.38
Day15-3 with RBCs	21.29	22.34	21.41	21.48	0.86
	21.37		21.43			0.89	0.539614
	24.36		21.6
Day15-1 without RBCs	22	22.1033	21.51	21.7067	0.396667
	22.08		21.66			0.426667	0.743979
	22.23		21.95
Day15-2 without RBCs	26.96	27.08	21.21	21.3167	5.76333
	27.01		21.31			5.79333	0.0180315
	27.27		21.43
Day15-3 without RBCs	26.22	26.2267	20.85	21.0233	5.20333
	26.2		21.07			5.23333	0.0265833
	26.26		21.15

## Sheet: Eggshell protein 1 B
S1.Table Raw data from the RT-PCR
B. Females worms cultured in vitro without males
Group	Eggshell protien 1	Average	PSMD	Average	δCt	δδCt	Fold change
Day1-1 with RBCs	34.05	34.375	20.43	20.64	13.735	-3.22667	9.36103
	No Ct		20.79
	34.7		20.7
Day1-2 with RBCs	28.95	29.2433	20.36	20.29	8.95333	-8.00833	257.483
	29.32		20.26
	29.46		20.25
Day1-3 with RBCs	35.22	35.55	20.36	20.29	15.26	-1.70167	3.25277
	35.12		20.26
	36.31		20.25
Day1-1 without RBCs	35.94	35.42	20.51	20.5167	14.9033	-2.05833	4.16505
	35.05		20.52
	35.27		20.52
Day1-2 without RBCs	No Ct	37.225	20.33	20.2633	16.9617	0	1
	37.66		20.08
	36.79		20.38
Day1-3 without RBCs	No Ct		20.33	20.52
	No Ct		20.46
	37.91		20.77
Day5-1 with RBCs	37.49	36.61	20.63	20.5933	16.0167	-0.945	1.92519
	No Ct		20.63
	35.73		20.52
Day5-2 with RBCs	36.57	36.7233	21	20.9967	15.7267	-1.235	2.35381
	36.77		21.05
	36.83		20.94
Day5-3 with RBCs	38.21	38.11	21.87	21.82	16.29	-0.671667	1.59291
	37.88		21.65
	38.24		21.94
Day5-1 without RBCs	36.1	36.64	20.87	20.73	15.91	-1.05167	2.07292
	38.36		20.66
	35.46		20.66
Day5-2 without RBCs	No Ct		21.04	20.99
	No Ct		21.02
	38.71		20.91
Day5-3 without RBCs	No Ct		22.25	22.6333
	No Ct		22.78
	No Ct		22.87
Day10-1 with RBCs	33.97	33.73	22.66	22.74	10.99	-5.97167	62.7554
	No Ct		22.79
	33.49		22.77
Day10-2 with RBCs	34.82	34.39	19.57	19.65	14.74	-2.22167	4.66432
	34.23		19.67
	34.12		19.71
Day10-3 with RBCs	35.82		22.5	22.57
	No Ct		22.54
	No Ct		22.67
Day10-1 without RBCs	33.96	34.09	20	19.9367	14.1533	-2.80833	7.00475
	33.37		19.87
	34.94		19.94
Day10-2 without RBCs	33.58	33.71	19.31	19.24	14.47	-2.49167	5.62427
	34.1		19.19
	33.45		19.22
Day10-3 without RBCs	35.58	35.4333	19.78	19.7233	15.71	-1.25167	2.38116
	35.23		19.79
	35.49		19.6
Day15-1 with RBCs	34.31	34.6333	20.78	20.91	13.7233	-3.23833	9.43703
	34.15		21.32
	35.44		20.63
Day15-2 with RBCs	No Ct		23.51	23.53
	38.77		23.66
	No Ct		23.42
Day15-3 with RBCs	No Ct		23.51	23.53
	No Ct		23.66
	38.21		23.42
Day15-1 without RBCs	34.37	34.2367	19.59	19.5767	14.66	-2.30167	4.93027
	33.84		19.64
	34.5		19.5
Day15-2 without RBCs	33.25	33.8433	19.35	19.35	14.4933	-2.46833	5.53404
	34.16		19.35
	34.12		19.35
Day15-3 without RBCs	35.56	35.66	19.65	19.3633	16.2967	-0.665	1.58557
	35.87		19.32
	35.55		19.12

## Sheet: Chorion B
S1.Table Raw data from the RT-PCR
B. Females worms cultured in vitro without males
Group	Chorion	Average	PSMD	Average	δCt	δδCt	Fold change
Day1-1 with RBCs	33.46	33.4867	20.43	20.64	12.8467	0.86	0.550953
	33.08		20.79
	33.92		20.7
Day1-2 with RBCs	33.29	33.4633	20.56	20.5567	12.9067	0.92	0.528509
	33.58		20.46
	33.52		20.65
Day1-3 with RBCs	33.49	33.3967	20.96	20.5233	12.8733	0.886667	0.540862
	33.28		20.36
	33.42		20.25
Day1-1 without RBCs	31.46	32.5033	20.51	20.5167	11.9867	0	1
	31.49		20.52
	34.56		20.52
Day1-2 without RBCs	32.18	33.5067	20.33	20.2633	13.2433	1.25667	0.41851
	34.02		20.08
	34.32		20.38
Day1-3 without RBCs	33.22	33.2767	20.95	20.9133	12.3633	0.376667	0.770215
	33.48		20.85
	33.13		20.94
Day5-1 with RBCs	31.8	32.6433	20.63	20.5933	12.05	0.0633333	0.95705
	32.49		20.63
	33.64		20.52
Day5-2 with RBCs	33.95	32.5433	21	20.9967	11.5467	-0.44	1.3566
	31.7		21.05
	31.98		20.94
Day5-3 with RBCs	32.77	32.8333	20.5	20.81	12.0233	0.0366667	0.974905
	32.5		20.95
	33.23		20.98
Day5-1 without RBCs	32	32.2733	20.87	20.73	11.5433	-0.443333	1.35974
	32.5		20.66
	32.32		20.66
Day5-2 without RBCs	34.33	34.33	21.04	20.99	13.34	1.35333	0.391387
	No Ct		21.02
	No Ct		20.91
Day5-3 without RBCs	33.12	32.23	20.12	20.22	12.01	0.0233333	0.983957
	32.24		20.32
	31.33		20.22
Day10-1 with RBCs	No Ct		22.66	22.74
	No Ct		22.79
	No Ct		22.77
Day10-2 with RBCs	31.12	31.4133	19.57	19.65	11.7633	-0.223333	1.16743
	31.82		19.67
	31.3		19.71
Day10-3 with RBCs	31.42	31.3367	19.62	19.6067	11.73	-0.256667	1.19472
	31.36		19.67
	31.23		19.53
Day10-1 without RBCs	31.59	32.03	20	19.9367	12.0933	0.106667	0.928731
	32.5		19.87
	32		19.94
Day10-2 without RBCs	30.71	30.5533	19.31	19.24	11.3133	-0.673333	1.59475
	30.41		19.19
	30.54		19.22
Day10-3 without RBCs	31.22	31.0267	19.46	19.3367	11.69	-0.296667	1.2283
	30.87		19.38
	30.99		19.17
Day15-1 with RBCs	33.21	32.3767	20.78	20.91	11.4667	-0.52	1.43396
	31.92		21.32
	32		20.63
Day15-2 with RBCs	34.34	34.7867	23.51	23.53	11.2567	-0.73	1.65864
	35.32		23.66
	34.7		23.42
Day15-3 with RBCs	33.84	34.2133	22.88	22.7667	11.4467	-0.54	1.45397
	34.9		22.64
	33.9		22.78
Day15-1 without RBCs	31.75	31.93	19.59	19.5767	12.3533	0.366667	0.775572
	32.33		19.64
	31.71		19.5
Day15-2 without RBCs	31.6	31.1267	19.35	19.35	11.7767	-0.21	1.15669
	31.44		19.35
	30.34		19.35
Day15-3 without RBCs	31.15	31.0433	19.54	19.4667	11.5767	-0.41	1.32869
	31.66		19.61
	30.32		19.25

## Sheet: Tyrosinase 2 B
S1.Table Raw data from the RT-PCR
B. Females worms cultured in vitro without males
Group	Tyrosinase2	Average	PSMD	Average	δCt	δδCt	Fold change
Day1-1 with RBCs	30.04	30.0467	20.43	20.64	9.40667	0.39	0.76313
	29.94		20.79
	30.16		20.7
Day1-2 with RBCs	28.1	28.2867	20.36	20.29	7.99667	-1.02	2.02792
	28.6		20.26
	28.16		20.25
Day1-3 with RBCs	29.22	29.24	20.55	20.3	8.94	-0.0766667	1.05458
	29.18		20.13
	29.32		20.22
Day1-1 without RBCs	30.21	29.96	20.51	20.5167	9.44333	0.426667	0.743979
	29.48		20.52
	30.19		20.52
Day1-2 without RBCs	29.24	29.28	20.33	20.2633	9.01667	0	1
	29.43		20.08
	29.17		20.38
Day1-3 without RBCs	29.68	29.5633	20.37	20.4	9.16333	0.146667	0.903335
	29.55		20.28
	29.46		20.55
Day5-1 with RBCs	29.85	29.7867	20.63	20.5933	9.19333	0.176667	0.884745
	29.68		20.63
	29.83		20.52
Day5-2 with RBCs	No Ct	28.36	21	20.9967	7.36333	-1.65333	3.1456
	29.19		21.05
	27.53		20.94
Day5-3 with RBCs	29.77	29.6533	20.54	20.82	8.83333	-0.183333	1.1355
	29.54		21.05
	29.65		20.87
Day5-1 without RBCs	29.19	29.14	20.87	20.73	8.41	-0.606667	1.52274
	28.97		20.66
	29.26		20.66
Day5-2 without RBCs	31.25	30.7133	21.04	20.99	9.72333	0.706667	0.612734
	31.22		21.02
	29.67		20.91
Day5-3 without RBCs	30.45	30.28	20.84	20.8867	9.39333	0.376667	0.770215
	30.72		20.92
	29.67		20.9
Day10-1 with RBCs	31.65	31.3567	22.66	22.74	8.61667	-0.4	1.31951
	31.29		22.79
	31.13		22.77
Day10-2 with RBCs	28.55	28.4933	19.57	19.65	8.84333	-0.173333	1.12766
	28.31		19.67
	28.62		19.71
Day10-3 with RBCs	29.95	29.6433	20.88	20.7667	8.87667	-0.14	1.10191
	29.44		20.44
	29.54		20.98
Day10-1 without RBCs	28.44	27.74	20	19.9367	7.80333	-1.21333	2.31873
	27.15		19.87
	27.63		19.94
Day10-2 without RBCs	27.86	28.2367	19.31	19.24	8.99667	-0.02	1.01396
	28.52		19.19
	28.33		19.22
Day10-3 without RBCs	27.87	27.74	19.12	19.0733	8.66667	-0.35	1.27456
	27.44		19.09
	27.91		19.01
Day15-1 with RBCs	28.6	29.1	20.78	20.91	8.19	-0.826667	1.77358
	29.1		21.32
	29.6		20.63
Day15-2 with RBCs	31.14	31.3933	23.51	23.53	7.86333	-1.15333	2.22427
	29.78		23.66
	33.26		23.42
Day15-3 with RBCs	30.57	30.45	22.21	22.1967	8.25333	-0.763333	1.69741
	29.34		22.26
	31.44		22.12
Day15-1 without RBCs	27.95	28.1533	19.59	19.5767	8.57667	-0.44	1.3566
	28.23		19.64
	28.28		19.5
Day15-2 without RBCs	27.43	27.6667	19.35	19.35	8.31667	-0.7	1.6245
	27.6		19.35
	27.97		19.35
Day15-3 without RBCs	28.34	28.5933	19.98	19.9267	8.66667	-0.35	1.27456
	28.55		19.84
	28.89		19.96

## Sheet: Ferritin 1 B
S1.Table Raw data from the RT-PCR
B. Females worms cultured in vitro without males
Group	Ferritin 1	Average	PSMD	Average	δCt	δδCt	Fold change
Day1-1 with RBCs	26.44	26.5367	20.43	20.64	5.89667	1.65667	0.317171
	26.59		20.79
	26.58		20.7
Day1-2 with RBCs	24.27	24.0767	20.36	20.29	3.78667	-0.453333	1.3692
	24.01		20.26
	23.95		20.25
Day1-3 with RBCs	25.37	25.34	20.36	20.36	4.98	0.74	0.598739
	25.17		20.26
	25.48		20.46
Day1-1 without RBCs	24.88	24.9933	20.49	20.51	4.48333	0.243333	0.844791
	25.06		20.52
	25.04		20.52
Day1-2 without RBCs	24.41	24.5033	20.33	20.2633	4.24	0	1
	24.46		20.08
	24.64		20.38
Day1-3 without RBCs	24.75	24.7933	20.33	20.2933	4.5	0.26	0.835088
	24.86		20.43
	24.77		20.12
Day5-1 with RBCs	24.95	24.9	20.63	20.5933	4.30667	0.0666667	0.954842
	24.95		20.63
	24.8		20.52
Day5-2 with RBCs	25.84	25.9267	21	20.9967	4.93	0.69	0.619854
	25.91		21.05
	26.03		20.94
Day5-3 with RBCs	26.14	26.0433	20.96	21.2167	4.82667	0.586667	0.66588
	25.98		21.45
	26.01		21.24
Day5-1 without RBCs	25.25	25.1667	20.87	20.73	4.43667	0.196667	0.872564
	25.15		20.66
	25.1		20.66
Day5-2 without RBCs	26.14	26.2367	21.04	20.99	5.24667	1.00667	0.497695
	26.33		21.02
	26.24		20.91
Day5-3 without RBCs	26.08	26.1	20.88	20.7933	5.30667	1.06667	0.477421
	26.02		20.78
	26.2		20.72
Day10-1 with RBCs	32.27	32.3767	22.66	22.74	9.63667	5.39667	0.0237379
	32.82		22.79
	32.04		22.77
Day10-2 with RBCs	24.61	24.4133	19.57	19.65	4.76333	0.523333	0.695762
	24.26		19.67
	24.37		19.71
Day10-3 with RBCs	26.23	26.2733	20.12	20.6633	5.61	1.37	0.386891
	26.26		20.88
	26.33		20.99
Day10-1 without RBCs	24	24	20	19.9367	4.06333	-0.176667	1.13027
	24.05		19.87
	23.95		19.94
Day10-2 without RBCs	23.77	23.67	19.31	19.24	4.43	0.19	0.876606
	23.57		19.19
	No Ct		19.22
Day10-3 without RBCs	24.52	24.0267	19.78	19.54	4.48667	0.246667	0.842842
	24.12		19.6
	23.44		19.24
Day15-1 with RBCs	27.58	25.85	20.78	20.91	4.94	0.7	0.615572
	25.01		21.32
	24.96		20.63
Day15-2 with RBCs	29.05	29.16	23.51	23.53	5.63	1.39	0.381565
	29.01		23.66
	29.42		23.42
Day15-3 with RBCs	29.22	29.3267	23.76	23.6933	5.63333	1.39333	0.380684
	29.43		23.88
	29.33		23.44
Day15-1 without RBCs	24.63	24.63	19.59	19.5767	5.05333	0.813333	0.569066
	24.51		19.64
	24.75		19.5
Day15-2 without RBCs	24.04	24.0367	19.35	19.35	4.68667	0.446667	0.733736
	24.15		19.35
	23.92		19.35
Day15-3 without RBCs	24.34	24.1067	19.02	19.0567	5.05	0.81	0.570382
	24.22		19.03
	23.76		19.12
