# Supplementary material for: Intake of Erythrocytes Required for Reproductive Development of Female Schistosoma japonicum
Source: PLoS One. 2015 May 15;10(5):e0126822. doi: 10.1371/journal.pone.0126822 (PMC4433235; doi:10.1371/journal.pone.0126822)
Supplement: S2 Table — (XLSX) [file pone.0126822.s004.xlsx]

## Sheet: Eggshell protein 1 A
S2 Table. Summary of the statistical analysis results
A. Females worms cultured in vitro pairing with males
Cultivation Day	Day 1		Day 5		Day 10		Day 15
Group	With RBC	Without RBC	With RBC	Without RBC	With RBC	Without RBC	With RBC	Without RBC
Fold-change Value-1	0.0249757	0.108819	156.137	9.71356	109.896	14.3867	174.853	23.4796
Fold-change Value-2	0.4954	0.106088	75.9336	0.470848	11.3137	8.07428	24.4766	36.5044
Fold-change Value-3		1	81.3836	0.267943	1.95432	85.8254	1.97247	1.74917
Statistical analysis results	Unpaired t test		Unpaired t test		Unpaired t test		Unpaired t test
	P value	0.7543	P value	0.0179	P value	0.9129	P value	0.4468
	P value summary	ns	P value summary	*	P value summary	ns	P value summary	ns
	Are means signif. different? (P < 0.05)	No	Are means signif. different? (P < 0.05)	Yes	Are means signif. different? (P < 0.05)	No	Are means signif. different? (P < 0.05)	No
	One- or two-tailed P value?	Two-tailed	One- or two-tailed P value?	Two-tailed	One- or two-tailed P value?	Two-tailed	One- or two-tailed P value?	Two-tailed
	t, df	t=0.3429 df=3	t, df	t=3.876 df=4	t, df	t=0.1164 df=4	t, df	t=0.8427 df=4
	Mean ± SEM	0.2602 ±0.2352	Mean ± SEM	104.5 ±25.87	Mean ± SEM	41.05 ±34.53	Mean ± SEM	67.10 ±54.27
	Mean ± SEM	0.4050 ±0.2975	Mean ± SEM	3.484 ±3.115	Mean ± SEM	36.10 ±24.93	Mean ± SEM	20.58 ±10.14

## Sheet: Chorion A
S2 Table. Summary of the statistical analysis results
A. Females worms cultured in vitro pairing with males
Cultivation Day	Day 1		Day 5		Day 10		Day 15
Group	With RBC	Without RBC	With RBC	Without RBC	With RBC	Without RBC	With RBC	Without RBC
Fold-change Value-1	0.874583	0.771997	23.1563	2.97592	15.5266	13.6422	16.8343	8.4757
Fold-change Value-2	0.486327	0.406126	18.8959	2.24492	7.37853	5.07474	2.15198	1.8025
Fold-change Value-3	0.407066	1	44.6318	1.36604	5.24157	3.56359	3.97237	2.74473
Statistical analysis results	Unpaired t test		Unpaired t test		Unpaired t test		Unpaired t test
	P value	0.5768	P value	0.0287	P value	0.6818	P value	0.5492
	P value summary	ns	P value summary	*	P value summary	ns	P value summary	ns
	Are means signif. different? (P < 0.05)	No	Are means signif. different? (P < 0.05)	Yes	Are means signif. different? (P < 0.05)	No	Are means signif. different? (P < 0.05)	No
	One- or two-tailed P value?	Two-tailed	One- or two-tailed P value?	Two-tailed	One- or two-tailed P value?	Two-tailed	One- or two-tailed P value?	Two-tailed
	t, df	t=0.6067 df=4	t, df	t=3.347 df=4	t, df	t=0.4409 df=4	t, df	t=0.6533 df=4
	Mean ± SEM	0.5893 ±0.1445	Mean ± SEM	28.89 ±7.964	Mean ± SEM	9.382 ±3.113	Mean ± SEM	7.653 ±4.621
	Mean ± SEM	0.7260 ±0.1730	Mean ± SEM	2.196 ±0.4654	Mean ± SEM	7.427 ±3.138	Mean ± SEM	4.341 ±2.085

## Sheet: Tyrosinase 2 A
S2 Table. Summary of the statistical analysis results
A. Females worms cultured in vitro pairing with males
Cultivation Day	Day 1		Day 5		Day 10		Day 15
Group	With RBC	Without RBC	With RBC	Without RBC	With RBC	Without RBC	With RBC	Without RBC
Fold-change Value-1	0.403787	0.844791	7.74537	1.68179	0.790041	1.41421	3.29436	0.990801
Fold-change Value-2	0.310285	0.829319	5.88347	0.676737	0.909618	1.2086	0.127627	1.04729
Fold-change Value-3	0.76313	1	4.30695	0.569066	0.449585	2.69447	0.862542	0.349492
Statistical analysis results	Unpaired t test		Unpaired t test		Unpaired t test		Unpaired t test
	P value	0.0547	P value	0.009	P value	0.0949	P value	0.555
	P value summary	ns	P value summary	**	P value summary	ns	P value summary	ns
	Are means signif. different? (P < 0.05)	No	Are means signif. different? (P < 0.05)	Yes	Are means signif. different? (P < 0.05)	No	Are means signif. different? (P < 0.05)	No
	One- or two-tailed P value?	Two-tailed	One- or two-tailed P value?	Two-tailed	One- or two-tailed P value?	Two-tailed	One- or two-tailed P value?	Two-tailed
	t, df	t=2.688 df=4	t, df	t=4.742 df=4	t, df	t=2.178 df=4	t, df	t=0.6434 df=4
	Mean ± SEM	0.4924 ±0.1380	Mean ± SEM	5.979 ±0.9937	Mean ± SEM	0.7164 ±0.1378	Mean ± SEM	1.428 ±0.9569
	Mean ± SEM	0.8914 ±0.05450	Mean ± SEM	0.9759 ±0.3543	Mean ± SEM	1.772 ±0.4648	Mean ± SEM	0.7959 ±0.2238

## Sheet: Ferritin 1 A
S2 Table. Summary of the statistical analysis results
A. Females worms cultured in vitro pairing with males
Cultivation Day	Day 1		Day 5		Day 10		Day 15
Group	With RBC	Without RBC	With RBC	Without RBC	With RBC	Without RBC	With RBC	Without RBC
Fold-change Value-1	0.594603	0.876606	1.65864	0.743979	0.346277	1.94531	0.82169	0.743979
Fold-change Value-2	0.549681	1	2.03261	0.886791	0.965936	2.06098	0.029428	0.0180315
Fold-change Value-3	0.80478	0.810378	1.63959	1.08925	0.147624	0.952638	0.539614	0.0265833
Statistical analysis results	Unpaired t test		Unpaired t test		Unpaired t test		Unpaired t test
	P value	0.063	P value	0.0059	P value	0.0532	P value	0.5804
	P value summary	ns	P value summary	**	P value summary	ns	P value summary	ns
	Are means signif. different? (P < 0.05)	No	Are means signif. different? (P < 0.05)	Yes	Are means signif. different? (P < 0.05)	No	Are means signif. different? (P < 0.05)	No
	One- or two-tailed P value?	Two-tailed	One- or two-tailed P value?	Two-tailed	One- or two-tailed P value?	Two-tailed	One- or two-tailed P value?	Two-tailed
	t, df	t=2.555 df=4	t, df	t=5.356 df=4	t, df	t=2.716 df=4	t, df	t=0.6007 df=4
	Mean ± SEM	0.6497 ±0.07862	Mean ± SEM	1.777 ±0.1279	Mean ± SEM	0.4866 ±0.2464	Mean ± SEM	0.4636 ±0.2318
	Mean ± SEM	0.8957 ±0.05556	Mean ± SEM	0.9067 ±0.1002	Mean ± SEM	1.653 ±0.3518	Mean ± SEM	0.2629 ±0.2406

## Sheet: Chorion B
S2 Table. Summary of the statistical analysis results
B. Females worms cultured in vitro without males
Cultivation Day	Day 1		Day 5		Day 10		Day 15
Group	With RBC	Without RBC	With RBC	Without RBC	With RBC	Without RBC	With RBC	Without RBC
Fold-change Value-1	0.550953	1	0.95705	1.35974	1.16743	0.928731	1.43396	0.775572
Fold-change Value-2	0.528509	0.41851	1.3566	0.391387	1.19471	1.59475	1.65864	1.15669
Fold-change Value-3	0.540862	0.770215	0.974905	0.983957		1.2283	1.45397	1.32868
Statistical analysis results	Unpaired t test		Unpaired t test		Unpaired t test		Unpaired t test
	P value	0.3255	P value	0.5844	P value	0.7981	P value	0.0743
	P value summary	ns	P value summary	ns	P value summary	ns	P value summary	ns
	Are means signif. different? (P < 0.05)	No	Are means signif. different? (P < 0.05)	No	Are means signif. different? (P < 0.05)	No	Are means signif. different? (P < 0.05)	No
	One- or two-tailed P value?	Two-tailed	One- or two-tailed P value?	Two-tailed	One- or two-tailed P value?	Two-tailed	One- or two-tailed P value?	Two-tailed
	t, df	t=1.120 df=4	t, df	t=0.5941 df=4	t, df	t=0.2794 df=3	t, df	t=2.401 df=4
	Mean ± SEM	0.5401 ±0.006490	Mean ± SEM	1.096 ±0.1303	Mean ± SEM	1.181±0.01364	Mean ± SEM	1.516 ±0.07179
	Mean ± SEM	0.7296 ±0.1691	Mean ± SEM	1.096 ±0.1303	Mean ± SEM	1.251±0.1926	Mean ± SEM	1.087 ±0.1634

## Sheet: Tyrosinase 2 B
S2 Table. Summary of the statistical analysis results
B. Females worms cultured in vitro without males
Cultivation Day	Day 1		Day 5		Day 10		Day 15
Group	With RBC	Without RBC	With RBC	Without RBC	With RBC	Without RBC	With RBC	Without RBC
Fold-change Value-1	0.76313	0.743979	0.884745	1.52274	1.31951	2.31873	1.77358	1.3566
Fold-change Value-2	2.02792	1	3.1456	0.612734	1.12766	1.01396	2.22427	1.62451
Fold-change Value-3	1.05458	0.903335	1.1355	0.770215	1.1019	1.27456	1.69741	1.27456
Statistical analysis results	Unpaired t test		Unpaired t test		Unpaired t test		Unpaired t test
	P value	0.3632	P value	0.3825	P value	0.4324	P value	0.07
	P value summary	ns	P value summary	ns	P value summary	ns	P value summary	ns
	Are means signif. different? (P < 0.05)	No	Are means signif. different? (P < 0.05)	No	Are means signif. different? (P < 0.05)	No	Are means signif. different? (P < 0.05)	No
	One- or two-tailed P value?	Two-tailed	One- or two-tailed P value?	Two-tailed	One- or two-tailed P value?	Two-tailed	One- or two-tailed P value?	Two-tailed
	t, df	t=1.025 df=4	t, df	t=0.9802 df=4	t, df	t=0.8720 df=4	t, df	t=2.455 df=4
	Mean ± SEM	1.282 ±0.3824	Mean ± SEM	1.722 ±0.7155	Mean ± SEM	1.183 ±0.06865	Mean ± SEM	1.898 ±0.1644
	Mean ± SEM	0.8824 ±0.07464	Mean ± SEM	0.9686 ±0.2808	Mean ± SEM	1.536 ±0.3987	Mean ± SEM	1.419 ±0.1057

## Sheet: Ferritin 1 B
S2 Table. Summary of the statistical analysis results
B. Females worms cultured in vitro without males
Cultivation Day	Day 1		Day 5		Day 10		Day 15
Group	With RBC	Without RBC	With RBC	Without RBC	With RBC	Without RBC	With RBC	Without RBC
Fold-change Value-1	0.317171	0.844791	0.954842	0.872564	0.0237379	1.13027	0.615572	0.569066
Fold-change Value-2	1.3692	1	0.619854	0.497695	0.695762	0.876606	0.381565	0.733736
Fold-change Value-3	0.598739	0.835088	0.66588	0.477421	0.386891	0.842842	0.380684	0.570382
Statistical analysis results	Unpaired t test		Unpaired t test		Unpaired t test		Unpaired t test
	P value	0.7011	P value	0.4738	P value	0.0535	P value	0.1584
	P value summary	ns	P value summary	ns	P value summary	ns	P value summary	ns
	Are means signif. different? (P < 0.05)	No	Are means signif. different? (P < 0.05)	No	Are means signif. different? (P < 0.05)	No	Are means signif. different? (P < 0.05)	No
	One- or two-tailed P value?	Two-tailed	One- or two-tailed P value?	Two-tailed	One- or two-tailed P value?	Two-tailed	One- or two-tailed P value?	Two-tailed
	t, df	t=0.4126 df=4	t, df	t=0.7898 df=4	t, df	t=2.711 df=4	t, df	t=1.731 df=4
	Mean ± SEM	0.7617 ±0.3144	Mean ± SEM	0.7469 ±0.1048	Mean ± SEM	0.3688 ±0.1942	Mean ± SEM	0.4593 ±0.07815
	Mean ± SEM	0.8933 ±0.05343	Mean ± SEM	0.6159 ±0.1285	Mean ± SEM	0.9499 ±0.09071	Mean ± SEM	0.6244 ±0.05467
